# Supplementary material for: Systematic evaluation of CrRNA design parameters for optimized Cas13d-mediated RNA targeting in chicken cells
Source: Funct Integr Genomics. 2025 Nov 26;25(1):256. doi: 10.1007/s10142-025-01776-x (PMC12647337; doi:10.1007/s10142-025-01776-x)
Supplement: Supplementary file 1 — Supplementary Material 1 [file 10142_2025_1776_MOESM1_ESM.xlsx]

## Sheet: Sheet1
Gene	Sequence
Cas13d-E2A-Puro	ATAGAGAAGAAAAAATCATTTGCAAAGGGAATGGGAGTAAAATCTACGCTTGTCTCAGGTTCAAAGGTGTACATGACTACATTCGCGGAAGGGTCCGACGCCCGCCTGGAGAAAATCGTAGAGGGCGACTCCATACGGTCAGTCAACGAGGGAGAAGCCTTTTCAGCTGAGATGGCAGACAAGAACGCAGGATATAAGATAGGGAACGCTAAATTCAGCCATCCAAAAGGTTATGCTGTGGTGGCCAATAATCCCCTTTATACCGGACCAGTGCAACAGGATATGCTGGGACTGAAAGAAACCCTTGAGAAACGCTACTTTGGGGAGAGTGCTGATGGTAATGACAACATTTGCATCCAAGTCATACACAATATTCTTGACATAGAGAAGATCCTTGCC…
HfCas13d-E2A-Puro	ATAGAGAAGAAAAAATCATTTGCAAAGGGAATGGGAGTAAAATCTACGCTTGTCTCAGGTTCAAAGGTGTACATGACTACATTCGCGGAAGGGTCCGACGCCCGCCTGGAGAAAATCGTAGAGGGCGACTCCATACGGTCAGTCAACGAGGGAGAAGCCTTTTCAGCTGAGATGGCAGACAAGAACGCAGGATATAAGATAGGGAACGCTAAATTCAGCCATCCAAAAGGTTATGCTGTGGTGGCCAATAATCCCCTTTATACCGGACCAGTGCAACAGGATATGCTGGGACTGAAAGAAACCCTTGAGAAACGCTACTTTGGGGAGAGTGCTGATGGTAATGACAACATTTGCATCCAAGTCATACACAATATTCTTGACATAGAGAAGATCCTTGTG…
DsRed Target Sequence	ATGGATAGCACTGAGAACGTCATCAAGCCCTTCATGCGCTTCAAGGTGCGCATGGAGGGCTCCGTGAACGGCCACGAGTTCGAGATCGAGGGCGAGGGCGAGGGCAAGCCCTACGAGGGCACCCAGACCGCCAAGCTGCAGGTGACCAAGGGCGGCCCCCTGCCCTTCGCCTGGGACATCCTGTCCCCCCAGTTCCAGTACGGCTCCAAGGTGTACGTGAAGCACCCCGCCGACATCCCCGACTACAAGAAGCTGTCCTTCCCCGAGGGCTTCAAGTGGGAGCGCGTGATGAACTTCGAGGACGGCGGCGTGGTGACCGTGACCCAGGACTCCTCCCTGCAGGACGGCACCTTCATCTACCACGTGAAGTTCATCGGCGTGAACTTCCCCTCCGACGGC…
GFP Target Sequence	ATGGTGAGCAAGGGCGAGGAGCTGTTCACCGGGGTGGTGCCCATCCTGGTCGAGCTGGACGGCGACGTAAACGGCCACAAGTTCAGCGTGTCCGGCGAGGGCGAGGGCGATGCCACCTACGGCAAGCTGACCCTGAAGTTCATCTGCACCACCGGCAAGCTGCCCGTGCCCTGGCCCACACTAGTGACCACCTTCGCTTACGGCGTGCAGTGCTTCAGCCGCTACCCCGACCACATGAAGCAGCACGACTTCTTCAAGTCCGCCATGCCCGAAGGCTACGTCCAGGAGCGCACCATCTTCTTCAAGGACGACGGCAACTACAAGACCCGCGCCGAGGTGAAGTTCGAGGGCGACACCCTGGTGAACCGCATCGAGCTGAAGGGCATCGACTTCAAGGAG…
NP Target Sequence	ATGGCGTCTCAAGGCACCAAACGATCCTATGAACAGATGGAGACTGGTGGAGAGCGCCAGAATGCCACTGAGATCAGAGCATCTGTTGGAAGAATGGTTGGTGGAATTGGGAGGTTCTACATACAGATGTGCACTGAACTCAAACTCAGAGACCATGAAGGAAGGCTGATCCAGAACAGCATAACAATAGAGAGAATGGC
